# Supplementary material for: Long-Reads Reveal That the Chloroplast Genome Exists in Two Distinct Versions in Most Plants
Source: Genome Biol Evol. 2019 Nov 21;11(12):3372–81. doi: 10.1093/gbe/evz256 (PMC7145664; doi:10.1093/gbe/evz256)
Supplement: evz256_Supplementary_Data [file evz256_supplementary_data.zip]

Archive with 5 entries (5 files):
- Fig S1. 32 chloroplast genome sturctures.tif
- Fig S2. Method.jpg
- Fig S3. Cp annotation.tif
- supplymentary table 1.xlsx
- supplymentary_fig_caption.docx
